# Supplementary material for: Optimizing OPM-MEG Sensor Layouts Using the Sequential Selection Algorithm with Simulated Sources and Individual Anatomy
Source: Sensors (Basel). 2026 Feb 17;26(4):1292. doi: 10.3390/s26041292 (PMC12944440; doi:10.3390/s26041292)
Supplement: Supplementary file 1 [file sensors-26-01292-s001.zip]

Archive with 1 entries (1 files):
- sensors-4127895-supplementary.pdf
